# Supplementary material for: Cytoglobin regulates NO-dependent cilia motility and organ laterality during development
Source: Nat Commun. 2023 Dec 14;14:8333. doi: 10.1038/s41467-023-43544-0 (PMC10721929; doi:10.1038/s41467-023-43544-0)
Supplement: Supplementary file 11 — Source Data [file 41467_2023_43544_MOESM11_ESM.zip]

Archive with 1 entries (1 files):
- Rochon Source Data.pdf
